# Supplementary material for: Transcription factor LSF-DNMT1 complex dissociation by FQI1 leads to aberrant DNA methylation and gene expression
Source: Oncotarget. 2016 Nov 10;7(50):83627–40. doi: 10.18632/oncotarget.13271 (PMC5347793; doi:10.18632/oncotarget.13271)
Supplement: Supplementary file 2 [file oncotarget-07-83627-s002.xlsx]

## Sheet: Sheet1
			Up-regulated				Down-regulated
	S.No	Pathway Identifier	Pathway name (q<0.01)		S.No	Pathway Identifier	Pathway name (q<0.01)
	1	hsa03040	Spliceosome		1	hsa03030	DNA replication
	2	hsa04141	Protein processing in endoplasmic reticulum
	3	hsa03013	RNA transport
	4	hsa04144	Endocytosis		S.No	Pathway Identifier	Pathway name (q<0.1)
	5	hsa03050	Proteasome		1	hsa03030	DNA replication
	6	hsa04010	MAPK signaling pathway		2	hsa03430	Mismatch repair
	S.No	Pathway Identifier	Pathway name (q<0.1)
	1	hsa03040	Spliceosome
	2	hsa04141	Protein processing in endoplasmic reticulum
	3	hsa03013	RNA transport
	4	hsa04144	Endocytosis
	5	hsa03050	Proteasome
	6	hsa04010	MAPK signaling pathway
	7	hsa04120	Ubiquitin mediated proteolysis
	8	hsa03008	Ribosome biogenesis in eukaryotes
	9	hsa04520	Adherens junction
	10	hsa04114	Oocyte meiosis
	11	hsa03015	mRNA surveillance pathway
	12	hsa04810	Regulation of actin cytoskeleton
	13	hsa04530	Tight junction
	14	hsa04310	Wnt signaling pathway
	15	hsa00100	Steroid biosynthesis
	16	hsa04914	Progesterone-mediated oocyte maturation
	17	hsa04666	Fc gamma R-mediated phagocytosis
	18	hsa00900	Terpenoid backbone biosynthesis
	19	hsa03018	RNA degradation
	20	hsa03022	Basal transcription factors
	21	hsa04210	Apoptosis
	22	hsa04612	Antigen processing and presentation
	23	hsa00562	Inositol phosphate metabolism
