# Supplementary material for: Transcription factor LSF-DNMT1 complex dissociation by FQI1 leads to aberrant DNA methylation and gene expression
Source: Oncotarget. 2016 Nov 10;7(50):83627–40. doi: 10.18632/oncotarget.13271 (PMC5347793; doi:10.18632/oncotarget.13271)
Supplement: Supplementary file 3 [file oncotarget-07-83627-s003.xlsx]

## Sheet: Hypermethylated DMRs
			NO Expression Change
			KEGG
			PathwayName	#Gene	EntrezGene	Statistics
			Neuroactive ligand-receptor interaction	14	2911 3351 1395 4887 5745 5739 5024 2902 2914 154 8484 2891 2897 55879	C=272;O=14;E=3.03;R=4.62;rawP=2.71e-06;adjP=0.0002
			Amyotrophic lateral sclerosis (ALS)	5	4741 2891 5608 4744 2902	C=53;O=5;E=0.59;R=8.48;rawP=0.0003;adjP=0.0123
			Axon guidance	7	5880 4773 57689 55558 137970 5362 4917	C=129;O=7;E=1.44;R=4.88;rawP=0.0006;adjP=0.0148
			Insulin signaling pathway	7	5836 5564 53358 5565 5601 3099 5575	C=138;O=7;E=1.54;R=4.56;rawP=0.0009;adjP=0.0148
			Natural killer cell mediated cytotoxicity	7	5880 4773 3455 8794 53358 7535 355	C=136;O=7;E=1.51;R=4.62;rawP=0.0009;adjP=0.0148
			Systemic lupus erythematosus	6	8344 88 6632 8366 317772 55766	C=136;O=6;E=1.51;R=3.96;rawP=0.0043;adjP=0.0527
			Metabolic pathways	23	84274 5436 245973 2747 26229 6342 9388 5315 23483 2687 5409 23761 290 2799 28 50614 55902340485 53947 3099 1503 38 2023	C=1130;O=23;E=12.58;R=1.83;rawP=0.0045;adjP=0.0527
			Glycolysis / Gluconeogenesis	4	5315 2023 55902 3099	C=65;O=4;E=0.72;R=5.53;rawP=0.0060;adjP=0.0615
			Primary immunodeficiency	3	326 115650 7535	C=35;O=3;E=0.39;R=7.70;rawP=0.0069;adjP=0.0629
			Pyruvate metabolism	3	38 5315 55902	C=40;O=3;E=0.45;R=6.74;rawP=0.0100;adjP=0.0820
			WKI
			PathwayName	#Gene	EntrezGene	Statistics
			DNA damage response (only ATM dependent)	6	6342 5880 896 5601 6648 604	C=89;O=6;E=0.99;R=6.06;rawP=0.0005;adjP=0.0370
			Interferon induced apoptosis	3	3455 8794 355	C=20;O=3;E=0.22;R=13.48;rawP=0.0014;adjP=0.0518
			Adipogenesis	6	6777 652 1316 1675 10499 355	C=130;O=6;E=1.45;R=4.15;rawP=0.0034;adjP=0.0673
			Hypothetical Network for Drug Addiction	3	2911 2891 2902	C=35;O=3;E=0.39;R=7.70;rawP=0.0069;adjP=0.0673
			TOR signaling	3	5564 5565 9706	C=36;O=3;E=0.40;R=7.49;rawP=0.0074;adjP=0.0673
			Epithelium TarBase	10	85440 9526 23603 604 5315 22862 6558 79665 1029 51673	C=340;O=10;E=3.78;R=2.64;rawP=0.0052;adjP=0.0673
			B Cell Receptor Signaling Pathway	5	5880 5608 5601 604 4773	C=114;O=5;E=1.27;R=3.94;rawP=0.0091;adjP=0.0673
			Striated Muscle Contraction	3	7125 8557 88	C=38;O=3;E=0.42;R=7.09;rawP=0.0087;adjP=0.0673
			TCR Signaling Pathway	5	10019 7535 5601 4773 355	C=106;O=5;E=1.18;R=4.24;rawP=0.0068;adjP=0.0673
			Lymphocyte TarBase	13	85440 9526 23603 604 5315 5598 2891 22862 6558 79665 1029 51673 290	C=533;O=13;E=5.93;R=2.19;rawP=0.0074;adjP=0.0673
			Increased Expression
			KEGG
			PathwayName	#Gene	EntrezGene	Statistics
			Ribosome biogenesis in eukaryotes	5	5901 10199 10557 10813 138716	C=80;O=5;E=0.28;R=17.62;rawP=1.02e-05;adjP=0.0006
			Ubiquitin mediated proteolysis	5	8451 8697 9978 8945 8452	C=135;O=5;E=0.48;R=10.44;rawP=0.0001;adjP=0.0027
			Pathways in cancer	7	1399 83439 2737 9618 332 9978 5604	C=326;O=7;E=1.16;R=6.05;rawP=0.0002;adjP=0.0027
			RNA transport	5	5905 5901 10557 129401 138716	C=151;O=5;E=0.54;R=9.33;rawP=0.0002;adjP=0.0027
			MAPK signaling pathway	6	6722 1399 51776 57551 5606 5604	C=268;O=6;E=0.95;R=6.31;rawP=0.0004;adjP=0.0044
			Oocyte meiosis	4	8697 9978 8945 5604	C=112;O=4;E=0.40;R=10.07;rawP=0.0007;adjP=0.0064
			Colorectal cancer	3	83439 332 5604	C=62;O=3;E=0.22;R=13.64;rawP=0.0014;adjP=0.0086
			Natural killer cell mediated cytotoxicity	4	79465 4775 3460 5604	C=136;O=4;E=0.48;R=8.29;rawP=0.0014;adjP=0.0086
			Axon guidance	4	8482 4775 2770 27289	C=129;O=4;E=0.46;R=8.74;rawP=0.0012;adjP=0.0086
			Wnt signaling pathway	4	83439 4775 9978 8945	C=150;O=4;E=0.53;R=7.52;rawP=0.0021;adjP=0.0105
			WIKI
			PathwayName	#Gene	EntrezGene	Statistics
			Serotonin HTR1 Group and FOS Pathway	4	6722 5606 5604 2770	C=33;O=4;E=0.12;R=34.17;rawP=5.75e-06;adjP=0.0002
			EGF-EGFR Signaling Pathway	6	1399 2697 10253 2354 5604 9101	C=172;O=6;E=0.61;R=9.83;rawP=3.66e-05;adjP=0.0008
			TGF beta Signaling Pathway	5	9978 5606 2354 8945 5604	C=148;O=5;E=0.53;R=9.52;rawP=0.0002;adjP=0.0027
			MAPK signaling pathway	5	1399 6722 51776 57551 5604	C=165;O=5;E=0.59;R=8.54;rawP=0.0003;adjP=0.0031
			Muscle cell TarBase	7	64778 9260 6722 4643 2697 3162 84191	C=424;O=7;E=1.50;R=4.65;rawP=0.0008;adjP=0.0066
			TarBasePathway	2	6722 2697	C=16;O=2;E=0.06;R=35.23;rawP=0.0015;adjP=0.0068
			Serotonin Receptor 2 and ELK-SRF-GATA4 signaling	2	6722 5604	C=16;O=2;E=0.06;R=35.23;rawP=0.0015;adjP=0.0068
			Corticotropin-releasing hormone	4	2697 2354 5604 2770	C=123;O=4;E=0.44;R=9.17;rawP=0.0010;adjP=0.0068
			Epithelium TarBase	6	64778 9260 4643 2697 3162 84191	C=340;O=6;E=1.21;R=4.97;rawP=0.0014;adjP=0.0068
			Serotonin Receptor 4-6-7 and NR3C Signaling	2	6722 5604	C=18;O=2;E=0.06;R=31.32;rawP=0.0018;adjP=0.0072
			Decreased Expression
			KEGG
			PathwayName	#Gene	EntrezGene	Statistics
			DNA replication	3	23649 4171 5557	C=36;O=3;E=0.12;R=24.79;rawP=0.0002;adjP=0.0038
			Alzheimer's disease	4	125965 23385 4720 351	C=167;O=4;E=0.56;R=7.12;rawP=0.0025;adjP=0.0238
			Parkinson's disease	3	125965 7317 4720	C=130;O=3;E=0.44;R=6.86;rawP=0.0098;adjP=0.0621
			Endocytosis	3	409 84313 64744	C=201;O=3;E=0.68;R=4.44;rawP=0.0306;adjP=0.0969
			Chemokine signaling pathway	3	2826 3718 409	C=189;O=3;E=0.64;R=4.72;rawP=0.0262;adjP=0.0969
			p53 signaling pathway	2	7161 6477	C=68;O=2;E=0.23;R=8.75;rawP=0.0221;adjP=0.0969
			Metabolic pathways	8	4122 23649 125965 29968 23057 2686 4720 5557	C=1130;O=8;E=3.80;R=2.11;rawP=0.0377;adjP=0.1023
			Pyrimidine metabolism	2	23649 5557	C=99;O=2;E=0.33;R=6.01;rawP=0.0441;adjP=0.1047
			Cell cycle	2	7465 4171	C=124;O=2;E=0.42;R=4.80;rawP=0.0656;adjP=0.1251
			Ubiquitin mediated proteolysis	2	7317 6477	C=135;O=2;E=0.45;R=4.41;rawP=0.0760;adjP=0.1251
			WIKI
			PathwayName	#Gene	EntrezGene	Statistics
			G1 to S cell cycle control	4	23649 7465 4171 5557	C=77;O=4;E=0.26;R=15.45;rawP=0.0001;adjP=0.0019
			DNA Replication	3	23649 4171 5557	C=42;O=3;E=0.14;R=21.24;rawP=0.0004;adjP=0.0038
			Alzheimers Disease	2	351 23385	C=81;O=2;E=0.27;R=7.34;rawP=0.0306;adjP=0.0777
			Peptide GPCRs	2	2826 4987	C=73;O=2;E=0.25;R=8.15;rawP=0.0252;adjP=0.0777
			Lymphocyte TarBase	5	23649 9902 29968 55621 5557	C=533;O=5;E=1.79;R=2.79;rawP=0.0346;adjP=0.0777
			Notch Signaling Pathway	2	23385 23462	C=70;O=2;E=0.24;R=8.50;rawP=0.0234;adjP=0.0777
			Heart Development	2	9421 23462	C=61;O=2;E=0.21;R=9.75;rawP=0.0180;adjP=0.0777
			Prostate Cancer	2	367 11184	C=95;O=2;E=0.32;R=6.26;rawP=0.0409;adjP=0.0777
			Parkin-Ubiquitin Proteasomal System pathway	2	7317 6477	C=71;O=2;E=0.24;R=8.38;rawP=0.0240;adjP=0.0777
			Apoptosis	2	7161 665	C=92;O=2;E=0.31;R=6.47;rawP=0.0386;adjP=0.0777

## Sheet: Hypomethylated DMRs
					NO Expression Change
					KEGG
					PathwayName	#Gene	EntrezGene	Statistics
					Calcium signaling pathway	11	3363 7134 777 1128 5533 779 3973 56848 2149 624 3356	C=177;O=11;E=2.05;R=5.37;rawP=7.76e-06;adjP=0.0007
					Regulation of actin cytoskeleton	11	10451 85464 673 1128 929 3693 10297 2253 2149 624 3674	C=213;O=11;E=2.46;R=4.46;rawP=4.33e-05;adjP=0.0018
					Neuroactive ligand-receptor interaction	12	3363 1902 53637 2561 1128 116443 3952 3973 4985 2149 624 3356	C=272;O=12;E=3.15;R=3.81;rawP=9.01e-05;adjP=0.0019
					Metabolic pathways	29	1788 64802 122481 8789 53354 26229 7841 7173 23483 8702 10654 29926 100 60495 137964 160851 79915980 5050 1337 2203 2530 8833 132789 7372 56848 441024 79178 2529	C=1130;O=29;E=13.07;R=2.22;rawP=6.78e-05;adjP=0.0019
					Pathways in cancer	12	23604 673 112398 999 6469 9063 51384 4233 10297 2253 3674 1856	C=326;O=12;E=3.77;R=3.18;rawP=0.0005;adjP=0.0085
					Purine metabolism	8	8833 11164 5158 5141 53343 122481 87178 100	C=162;O=8;E=1.87;R=4.27;rawP=0.0006;adjP=0.0085
					Vascular smooth muscle contraction	6	59 5583 673 779 27094 4629	C=116;O=6;E=1.34;R=4.47;rawP=0.0024;adjP=0.0291
					Basal cell carcinoma	4	51384 10297 1856 6469	C=55;O=4;E=0.64;R=6.29;rawP=0.0038;adjP=0.0340
					Hepatitis C	6	148022 673 3661 23562 5465 9063	C=134;O=6;E=1.55;R=3.87;rawP=0.0048;adjP=0.0340
					Gap junction	5	10382 79861 7082 1902 3356	C=90;O=5;E=1.04;R=4.80;rawP=0.0040;adjP=0.0340
					WIKI
					PathwayName	#Gene	EntrezGene	Statistics
					Monoamine GPCRs	3	3363 3356 1128	C=33;O=3;E=0.38;R=7.86;rawP=0.0065;adjP=0.0584
					Ovarian Infertility Genes	3	7421 3973 2100	C=35;O=3;E=0.40;R=7.41;rawP=0.0077;adjP=0.0584
					Neural Crest Differentiation	6	999 5081 2253 7021 1856 429	C=123;O=6;E=1.42;R=4.22;rawP=0.0032;adjP=0.0584
					Regulation of Actin Cytoskeleton	7	85464 929 673 2149 2253 624 1128	C=157;O=7;E=1.82;R=3.85;rawP=0.0025;adjP=0.0584
					Calcium Regulation in the Cardiac Cell	6	5583 779 2706 777 8601 1128	C=151;O=6;E=1.75;R=3.43;rawP=0.0085;adjP=0.0584
					Pathogenic Escherichia coli infection	4	10382 79861 929 999	C=66;O=4;E=0.76;R=5.24;rawP=0.0073;adjP=0.0584
					Nuclear Receptors	4	7421 2100 2494 5465	C=41;O=4;E=0.47;R=8.43;rawP=0.0013;adjP=0.0584
					IL12 SIGNALING PATHWAY	2	3594 9063	C=11;O=2;E=0.13;R=15.71;rawP=0.0069;adjP=0.0584
					Serotonin Receptor 4-6-7 and NR3C Signaling	2	3363 673	C=18;O=2;E=0.21;R=9.60;rawP=0.0181;adjP=0.1106
					MAPK signaling pathway	5	11221 5583 5533 929 673	C=165;O=5;E=1.91;R=2.62;rawP=0.0435;adjP=0.1158
					Increased Expression
					KEGG
					PathwayName	#Gene	EntrezGene	Statistics
					Pathways in cancer	10	4088 51588 2261 2737 207 8031 5468 5900 11186 2122	C=326;O=10;E=1.22;R=8.17;rawP=4.98e-07;adjP=2.09e-05
					Spliceosome	5	9092 9716 9984 27316 8559	C=127;O=5;E=0.48;R=10.48;rawP=0.0001;adjP=0.0021
					Protein processing in endoplasmic reticulum	5	51128 5609 8720 10970 54788	C=165;O=5;E=0.62;R=8.07;rawP=0.0004;adjP=0.0042
					RNA transport	5	10284 23511 9984 8661 81929	C=151;O=5;E=0.57;R=8.82;rawP=0.0003;adjP=0.0042
					Endocytosis	5	4088 2261 28964 10015 3791	C=201;O=5;E=0.76;R=6.62;rawP=0.0010;adjP=0.0084
					Tight junction	4	5522 207 1459 93643	C=132;O=4;E=0.50;R=8.07;rawP=0.0016;adjP=0.0089
					Osteoclast differentiation	4	5609 207 5468 2274	C=128;O=4;E=0.48;R=8.32;rawP=0.0014;adjP=0.0089
					Colorectal cancer	3	4088 5900 207	C=62;O=3;E=0.23;R=12.88;rawP=0.0017;adjP=0.0089
					Pancreatic cancer	3	4088 5900 207	C=70;O=3;E=0.26;R=11.41;rawP=0.0024;adjP=0.0112
					Chronic myeloid leukemia	3	4088 207 2122	C=73;O=3;E=0.27;R=10.94;rawP=0.0027;adjP=0.0113
					WKI
					PathwayName	#Gene	EntrezGene	Statistics
					Androgen receptor signaling pathway	5	51588 4088 207 8031 2274	C=91;O=5;E=0.34;R=14.63;rawP=2.52e-05;adjP=0.0008
					Angiogenesis	3	7077 207 3791	C=26;O=3;E=0.10;R=30.72;rawP=0.0001;adjP=0.0016
					SREBP signalling	4	51128 5468 8720 2222	C=83;O=4;E=0.31;R=12.83;rawP=0.0003;adjP=0.0033
					Eukaryotic Transcription Initiation	3	6877 2959 55718	C=41;O=3;E=0.15;R=19.48;rawP=0.0005;adjP=0.0041
					Endochondral Ossification	3	2261 2737 207	C=69;O=3;E=0.26;R=11.57;rawP=0.0023;adjP=0.0113
					RANKL-RANK Signaling Pathway	3	207 5609 2274	C=66;O=3;E=0.25;R=12.10;rawP=0.0020;adjP=0.0113
					TGF beta Signaling Pathway	4	4088 207 9564 1874	C=148;O=4;E=0.56;R=7.20;rawP=0.0024;adjP=0.0113
					angiogenesis overview	3	7077 207 3791	C=79;O=3;E=0.30;R=10.11;rawP=0.0033;adjP=0.0136
					Hedgehog Signaling Pathway	2	2737 10284	C=26;O=2;E=0.10;R=20.48;rawP=0.0043;adjP=0.0158
					Focal Adhesion	4	207 9564 3791 53918	C=185;O=4;E=0.69;R=5.76;rawP=0.0054;adjP=0.0178
					Decreased Expression
					KEGG
					PathwayName	#Gene	EntrezGene	Statistics
					Glycine, serine and threonine metabolism	2	55349 23464	C=32;O=2;E=0.11;R=17.62;rawP=0.0058;adjP=0.0251
					Alanine, aspartate and glutamate metabolism	2	56954 7915	C=32;O=2;E=0.11;R=17.62;rawP=0.0058;adjP=0.0251
					Metabolic pathways	11	55163 79796 5625 2954 7915 4719 5422 51102 1635 23193 9563	C=1130;O=11;E=4.01;R=2.74;rawP=0.0024;adjP=0.0251
					N-Glycan biosynthesis	2	79796 23193	C=49;O=2;E=0.17;R=11.51;rawP=0.0132;adjP=0.0429
					Hedgehog signaling pathway	2	656 64399	C=56;O=2;E=0.20;R=10.07;rawP=0.0170;adjP=0.0442
					Adherens junction	2	3643 5777	C=73;O=2;E=0.26;R=7.72;rawP=0.0279;adjP=0.0518
					RNA degradation	2	5073 9924	C=71;O=2;E=0.25;R=7.94;rawP=0.0265;adjP=0.0518
					Small cell lung cancer	2	5925 7185	C=85;O=2;E=0.30;R=6.63;rawP=0.0369;adjP=0.0600
					Pyrimidine metabolism	2	1635 5422	C=99;O=2;E=0.35;R=5.69;rawP=0.0485;adjP=0.0701
					Natural killer cell mediated cytotoxicity	2	6452 5777	C=136;O=2;E=0.48;R=4.15;rawP=0.0844;adjP=0.1097
					WIKI
					PathwayName	#Gene	EntrezGene	Statistics
					TSH signaling pathway	2	5925 5909	C=70;O=2;E=0.25;R=8.05;rawP=0.0258;adjP=0.0858
					IL-4 signaling pathway	2	3718 5777	C=59;O=2;E=0.21;R=9.56;rawP=0.0187;adjP=0.0858
					miRNA regulation of DNA Damage Response	2	5925 2177	C=74;O=2;E=0.26;R=7.62;rawP=0.0286;adjP=0.0858
					DNA damage response	2	5925 2177	C=71;O=2;E=0.25;R=7.94;rawP=0.0265;adjP=0.0858
					Senescence and Autophagy	2	5925 10533	C=120;O=2;E=0.43;R=4.70;rawP=0.0681;adjP=0.0908
					Androgen receptor signaling pathway	2	5925 29893	C=91;O=2;E=0.32;R=6.20;rawP=0.0417;adjP=0.0908
					Selenium Pathway	2	55163 3643	C=108;O=2;E=0.38;R=5.22;rawP=0.0566;adjP=0.0908
					TNF alpha Signaling Pathway	2	7185 10131	C=105;O=2;E=0.37;R=5.37;rawP=0.0539;adjP=0.0908
					B Cell Receptor Signaling Pathway	2	6452 5777	C=114;O=2;E=0.40;R=4.95;rawP=0.0622;adjP=0.0908
					Muscle cell TarBase	3	23339 5925 1829	C=424;O=3;E=1.50;R=1.99;rawP=0.1914;adjP=0.2297
