# Supplementary material for: Transcription factor LSF-DNMT1 complex dissociation by FQI1 leads to aberrant DNA methylation and gene expression
Source: Oncotarget. 2016 Nov 10;7(50):83627–40. doi: 10.18632/oncotarget.13271 (PMC5347793; doi:10.18632/oncotarget.13271)
Supplement: Supplementary file 4 [file oncotarget-07-83627-s004.xlsx]

## Sheet: knownResults.txt
S.No	Motif Name	Consensus	P-value	Log P-value	q-value (Benjamini)	# of Target Sequences with Motif(of 639)	% of Target Sequences with Motif	# of Background Sequences with Motif(of 47845)	% of Background Sequences with Motif
1	Stat3(Stat)/mES-Stat3-ChIP-Seq(GSE11431)/Homer	CTTCCGGGAA	0.0001	-11.39	0.003	58	0.0908	2382.7	0.0498
2	Elk4(ETS)/Hela-Elk4-ChIP-Seq(GSE31477)/Homer	NRYTTCCGGY	0.001	-8.01	0.0438	85	0.133	4366.4	0.0913
3	Maz(Zf)/HepG2-Maz-ChIP-Seq(GSE31477)/Homer	GGGGGGGG	0.01	-6.807	0.0974	218	0.3412	13619.7	0.2849
4	c-Jun-CRE(bZIP)/K562-cJun-ChIP-Seq(GSE31477)/Homer	ATGACGTCATCY	0.01	-6.103	0.1475	22	0.0344	829.9	0.0174
5	Atf2(bZIP)/3T3L1-Atf2-ChIP-Seq(GSE56872)/Homer	NRRTGACGTCAT	0.01	-5.81	0.1583	24	0.0376	958.6	0.0201
6	Fli1(ETS)/CD8-FLI-ChIP-Seq(GSE20898)/Homer	NRYTTCCGGH	0.01	-5.661	0.1583	113	0.1768	6602.3	0.1381
7	Elk1(ETS)/Hela-Elk1-ChIP-Seq(GSE31477)/Homer	HACTTCCGGY	0.01	-5.465	0.1596	78	0.1221	4314.4	0.0902
8	Znf263(Zf)/K562-Znf263-ChIP-Seq(GSE31477)/Homer	CVGTSCTCCC	0.01	-5.462	0.1596	185	0.2895	11632.1	0.2433
9	Stat3+il21(Stat)/CD4-Stat3-ChIP-Seq(GSE19198)/Homer	SVYTTCCNGGAARB	0.01	-5.328	0.1596	54	0.0845	2796.6	0.0585
10	REST-NRSF(Zf)/Jurkat-NRSF-ChIP-Seq/Homer	GGMGCTGTCCATGGTGCTGA	0.01	-5.189	0.1596	4	0.0063	52.9	0.0011
11	Atf1(bZIP)/K562-ATF1-ChIP-Seq(GSE31477)/Homer	GATGACGTCA	0.01	-5.148	0.1596	40	0.0626	1953.1	0.0409
